# Supplementary material for: The (p)ppGpp-binding GTPase Era promotes rRNA processing and cold adaptation in Staphylococcus aureus
Source: PLoS Genet. 2019 Aug 29;15(8):e1008346. doi: 10.1371/journal.pgen.1008346 (PMC6738653; doi:10.1371/journal.pgen.1008346)
Supplement: S1 Dataset — (XLSX) [file pgen.1008346.s009.xlsx]

## Sheet: Fig 1
			LAC* iTET				LAC* Δera iTET					LAC* Δera iTET-era
Fig. 1b - growth curve	Time (h)	repeat 1	repeat 2	repeat 3	repeat 4		repeat 1	repeat 2	repeat 3		repeat 1	repeat 2	repeat 3	repeat 4
	0	0.05	0.05	0.05	0.05		0.05	0.05	0.05		0.05	0.05	0.05	0.05
	2	0.4	0.34		0.38		0.09	0.09	0.09		0.24	0.31		0.3
	4	3.9	3	3.3	3.6		0.29	0.24	0.35		2.3	3.1	2	2.9
	6	5.6	5.3	5.2	5.4		1.5	1.1	1.9		4.4	4.8	4.3	5.1
	8	5.8	5.8	6	5.4		4.5	3.7	4.8		5.9	5.3	5.6	5.2
Fig. 1c ribosome profiles	repeat 1						repeat2						repeat 3
	fraction	LAC	Δera iTET	ΔeraiTET-era				LAC	Δera iTET	ΔeraiTET-era				LAC	Δera iTET	ΔeraiTET-era
	1	0.4043	0.3538	0.449			1	0.537	0.4217	0.4434			1	0.3903	0.3609	0.3552
	2	0.363	0.3404	0.3972			2	0.4801	0.3596	0.3947			2	0.4051	0.3497	0.3538
	3	0.3469	0.3143	0.3758			3	0.4415	0.3609	0.3803			3	0.3771	0.3454	0.3599
	4	0.3324	0.3085	0.3369			4	0.407	0.3417	0.3585			4	0.3778	0.3641	0.3599
	5	0.3206	0.3039	0.3236			5	0.39	0.3393	0.3458			5	0.3785	0.3675	0.3704
	6	0.3418	0.3099	0.3225			6	0.383	0.3272	0.357			6	0.4038	0.3941	0.3836
	7	0.3248	0.3119	0.3234			7	0.3667	0.3248	0.3442			7	0.4001	0.4297	0.4068
	8	0.3092	0.3127	0.2974			8	0.3795	0.3417	0.3504			8	0.4177	0.4629	0.4653
	9	0.3297	0.3093	0.3234			9	0.3799	0.3459	0.3641			9	0.4647	0.5194	0.5392
	10	0.3494	0.3506	0.3228			10	0.3807	0.3497	0.362			10	0.5321	0.4745	0.5505
	11	0.4524	0.3558	0.334			11	0.4462	0.4123	0.3623			11	0.5473	0.5161	0.5219
	12	0.5659	0.4268	0.3509			12	0.4953	0.4531	0.37			12	0.5298	0.5046	0.5134
	13	0.539	0.4517	0.428			13	0.527	0.4965	0.4009			13	0.5391	0.5136	0.5199
	14	0.5149	0.4643	0.511			14	0.4853	0.4461	0.4301			14	0.5707	0.5156	0.5321
	15	0.4918	0.4445	0.552			15	0.477	0.4748	0.4294			15	0.6156	0.4965	0.7068
	16	0.5133	0.4333	0.5215			16	0.5081	0.456	0.4218			16	0.7029	0.9594	0.7625
	17	0.5466	0.4446	0.4906			17	0.5301	0.4628	0.4299			17	0.7694	1.0662	0.7419
	18	0.6884	0.4537	0.4542			18	0.6016	0.4854	0.4998			18	0.808	0.9892	0.7826
	19	0.8405	0.6031	0.5229			19	0.7273	0.6688	0.5208			19	0.9481	0.9062	0.8693
	20	0.8721	0.9014	0.6467			20	0.8246	1.069	0.6787			20	1.3233	0.9848	1.3964
	21	0.9417	1.0149	0.76			21	0.8344	1.1906	0.6912			21	1.5439	1.1928	1.6515
	22	1.2137	0.888	0.844			22	0.8953	0.9506	0.71223			22	1.5537	1.0191	1.2817
	23	1.8893	0.78	0.8572			23	1.3962	0.9131	0.8781			23	1.2171	0.9269	0.8926
	24	2.064	0.9275	0.9785			24	2.0275	1.1454	1.352			24	0.9648	0.8002	0.7781
	25	1.5897	1.1506	1.6843			25	1.6135	1.5146	1.5219			25	0.8535	0.6948	0.7393
	26	1.2154	1.1984	2.0799			26	1.3597	1.4961	1.2699			26	0.8209	0.6718	0.726
	27	1.0329	0.9376	1.5594			27	1.0192	1.2037	0.7553			27	0.7614	0.6807	0.6772
	28	0.8711	0.7681	0.9677			28	0.7596	0.9667	0.5961			28	0.6532	0.6162	0.6155
	29	0.8725	0.6397	0.9893			29	0.8101	0.8001	0.6859			29	0.6542	0.6222	0.6252
	30	0.7128	0.6049	0.8362			30	0.7765	0.73046	0.5552			30	0.6259	0.6009	0.5929
	31	0.6518	0.573	0.7944			31	0.7215	0.6798	0.4749			31	0.6112	0.5939	0.5979
	32	0.5717	0.5499	0.7035			32	0.6448	0.6769	0.4883			32	0.5648	0.582	0.5749
	33	0.5594	0.5284	0.6559			33	0.6162	0.6327	0.5163			33	0.578	0.6215	0.5776
	34	0.526	0.5195	0.5922			34	0.5833	0.597	0.5219			34	0.5813	0.5465	0.5868
	35	0.5072	0.5067	0.562			35	0.5486	0.5658	0.5035			35	0.7367	0.5555
	36	0.5054	0.5	0.5434			36	0.5333	0.5346	0.5033
	37	0.4984	0.4988	0.5341			37	0.5231	0.5298	0.5069
	38	0.4689	0.4878	0.4932			38	0.5144	0.5321	0.4201

## Sheet: Fig. 2
Fig. 2a Bacterial two-hybrid
Era with other operon genes
3 repeats
Fig. 2c - Luciferase assay of operon genes	Luminescence values
		pAF256-Era	pAF257 Era	pAP118 Era-Era	pAF257-ybeZ	118 Era-YbeZ	pAF257-ybeY	pAP118 Era-ybeY	pAF257-dgkA	pAP118 Era-dgkA	pAF257-cdd	pAP118 Era-cdd	pAF257-recO	pAP118 Era-recO
	Repeat 1	578973	1498	4057439	3174	614023	1594	1047323	660	19855	934	193470	654	39427
	Repeat 2	864012	6134	5012887	7210	3825849	2730	4441761	2046	102720	1000	1651629	294	95159
	Repeat 3	818143	3878	4917266	668	1178469	5048	1807397	406	47411	622	470273	3196	105353
		979364		6684202
		676667		5320444
Fig. 2d - affinity pulldown assays with Era and YbeY
blots and densitometry values
		repeat 1		repeat 2		repeat 3
	beads	6204.18		10009.7		8948.78
	GST	4172.93		8161.39		10324.4
	Era + YbeY	11359.9		17187		17773.2

## Sheet: Fig. 3
Figure 3a - Bacterial two-hybrid
Era and CshA
Figure 3b
Affinity pulldown assays between CshA and Era
Fig 3c - luciferase of Era and CshA			pAF256-Era	pAF257-CshA	pAP118-Era-CshA
		R1	133555	190	523569
		R2	1126912	7786	5427170
		R3	934148	1742	3229338
		R4	1033553	2460	4679160
Fig 3e - luciferase of Era with shorter CshA truncates			pAP118-Era-cshA	pAF256-era	pAF257-cshA	pAP118-Era-CshA1- 221	pAF257-CshA1- 221	pAP118- Era-CshA222-382 dom	pAF257-CshA 222-382	pAP118-era-CshA 383-506	pAF257-CshA 383-506	pAP118 Era-CshA 1-381	pAF257 CshA 1-382
		R1	2872002	300563	1246	398733	376	23498	218	51035	1298	1463592	664
		R2	2117747	487887	1566	937023	722	69526	520	176068	2396	2560041	1326
		R3	1291745	358848	1066	680529	438	37527	282	114944	1512	1820532	852
Fig 3f - luciferase of N-terminal domain of Era with CshA			pAF256-Era1-180	pAF257-CshA	pAP118-Era1-180-CshA
		R1	514	1898	10318
		R2	800	1716	5112
		R3	632	1520	4716

## Sheet: Fig. 4
Fig 4a - growth at 37oC and 25oC				repeat 1			repeat 2			repeat 3
Fig 4b - RNA gels
Fig 4c - RT-PCR data for LAC, dEra and dCshA
		LAC* v dEra
		Cq mean - 3 technical replicates for each repeat								Cq mean - 3 technical replicates for each repeat
				5'	internal 16S	3'	rho					5'	internal	3'	rho
		repeat 1	LAC	16.488	11.4898		22.4035			repeat 1	LAC	20.8102	11.8956	25.235	23.091
		repeat 2		14.717	8.74991	21.2525	19.601			repeat 2		20.1025	12.4163	24.7633	23.068
		repeat 3		15.3852	8.61132	21.215	19.3209			repeat 3		20.516	11.9203	24.853	22.736
				5'	internal	3'	rho					5'	internal	3'	rho
		repeat 1	dEra	12.6166	9.56016	19.4587	20.9279			repeat 1	dCshA	18.6082	12.0101	24.1439	21.1077
		repeat 2		12.8409	9.17843	18.4208	20.757			repeat 2		18.8749	12.4378	24.0978	22.3404
		repeat 3		11.8061	8.72216	18.9735	20.8822
		dCq = Cq(tar) - Cq(ref)								dCq = Cq(tar) - Cq(ref)
				5'	internal	3'						5'	internal	3'	rho
			LAC	-5.91552	-10.9137		0				LAC	-2.28082	-11.1954	2.14395	0
				-4.88398	-10.8511	1.65144	0					-2.96548	-10.6516	1.69533	0
				-3.93573	-10.7096	1.8941	0					-2.21998	-10.8157	2.11702	0
			dEra	5'	internal	3'						5'	internal	3'	rho
				-8.31123	-11.3677	-1.46915	0				cshA	-2.4995	-9.09756	3.03625	0
				-7.91614	-11.5786	-2.33622	0					-3.46548	-9.90259	1.75742	0
				-9.07603	-12.16	-1.90869	0
		dCqexpression = 2-dCQ								dCqexpression = 2-dCQ
				5'	internal	3'						5'	internal	3'
			LAC	60.3601	1929.04						LAC	4.85955	2345.07	0.226259
				29.5273	1847.18	0.318322						7.81086	1608.65	0.308784
				15.3029	1674.62	0.269042						4.65887	1802.35	0.230523
				5'	internal	3'						5'	internal	3'
			era	317.636	2642.55	2.76858					csha	5.6549	547.821	0.121898
				241.544	3058.45	5.04977						11.0462	957.144	0.295776
				539.706	4576.46	3.75468
		ddcq								ddcq
				5'	internal	3'						5'	internal	3'
			LAC	0.0312902	1						LAC	0.00207225	1	9.6483e-05
				0.015985	1	0.000172328						0.00485555	1	0.000191953
				0.00913815	1	0.000160659						0.00258488	1	0.000127901
				5'	internal	3'						5'	internal	3'
			era	0.1202	1	0.00104769					csha	0.0103225	1	0.000222514
				0.0789761	1	0.00165109						0.0115408	1	0.000309019
				0.117931	1	0.000820433
		avg								avg
				5'	internal	3'						5'	internal	3'
			LAC	0.0188045	1	0.000166493					LAC	0.00317089	1	0.000138779
			era	0.105703	1	0.00117307					cshA	0.0109317	1	0.000265767
		sd		5'	internal	3'				sd		5'	internal	3'
			LAC	0.011342	0	8.25159e-06					LAC	0.0014813	0	4.86556e-05
			era	0.0231736	0	0.000429288					cshA	0.000861441	0	6.11681e-05

## Sheet: Fig. 5
Fig 5a - bacterial two-hybrid with CshA/Era and RelSau
Fig 5b - affinity pulldown assays with Rel and Era/CshA
densitometry			beads only	GST	GST-CshA									beads only	GST	GST-Era
		repeat 1	0	0	7767.32								repeat 1	0	0	14481.6
		repeat 2	0	0	10406.6								repeat 2	393.577	2970.66	9561.32
		repeat 3	1119.18	1771.33	11639								repeat 3	796.113	1643.5	7486.37
													repeat 4	0	364.627	628.406
Fig 5c - luciferase with CshA and RelSau			pAF256-CshA	pAF257-RelSau	pAP118-CshA-RelSau
		repeat 1	40514	4820	119619
		repeat 2	34045	3120	137582
		repeat 3	19749	2792	71191
Fig 5d - luciferase with Era and RelSau
			pAF256-RelSau	pAF257-Era	pAP118-Rel-Era
		repeat 1	29190	5564	79725
		repeat 2	23256	6134	67662
		repeat 3	29570	3878	71943
Fig 5e - luciferase with Era 1-180 and RelSau			pAF256-Era 1-180	pAF257-RelSau	pAP118-Era 1-180 - RelSau
		repeat 1	11681.8	3944	26488.9
		repeat 2	6673.68	5790.48	28858.8
		repeat 3	15955.6	3206.9	26520

## Sheet: Fig. 6
Fig 6A - GTPase with Era and RelSau				ribosome only				Era				Era & RelSau			RelSau only
	% conversion	Time	repeat 1	repeat 2	repeat 3		repeat 1	repeat 2	repeat 3		repeat 1	repeat 2	repeat 3		repeat 1	repeat 2
		0	5.91389	8.07986	0.434308		6.17958	5.23257	0.276764		5.69412	2.83965	0.192552		2.26638	0.0302945
		10	5.44041	2.77019	0.142878		23.6001	15.8558	12.9977		27.4662	30.5495	5.71631		5.64841	0.0389264
		20	5.10441	5.49258	0.164586		39.6306	40.4053	19.3908		49.427	44.2156	37.7404		5.46361	0.0813954
		30	8.87983	5.20944	0.263888		44.3127	38.6539	39.7591		62.6107	40.2679	51.4218		2.71254	0.049982
		40	4.88663	2.38619	0.332107		48.1833	43.6001	49.3075		68.4861	49.7356	60.8951		5.63965	0.177804
		50	4.22333	4.89292	0.622108		49.8009	63.7255	59.6536		71.8783	70.2198	69.154		4.30106	0.0931487
		60	4.14282	3.39204	0.727826		50.891	59.4503	65.6716		73.9777	79.4364	74.1646		9.41831	0.130598
Fig 6B - helicase with CshA and RelSau
		CshA						CshA &RelSau
		Time [min]	repeat 1	repeat 2	repeat 3	repeat 4		Time [min]	repeat 1	repeat 2	repeat 3	repeat 4
		0	30.6749	14.7394	11.1997	11.489		0	5.82613	12.922	9.92303	8.41181
		0.5	38.9799	26.4359	13.462	20.93		0.5	7.16294	13.9301	21.506	14.4995
		1	39.9492	36.0408	24.8049	28.0174		1	10.2942	18.8284	39.8244	19.7258
		2	47.537	47.7438	30.8249	33.4565		2	14.9121	25.902	22.6473
		5	65.1893	76.3924	51.1027	54.5276		5	24.9586	27.4282	34.2893	33.298
		10		82.3794	52.0044	71.9036		10	30.6192	31.8569	38.9869	34.2088
Fig 6C - RTPCR of LAC* plus/minus mupirocin
		Cq mean		internal	rho
		repeat 1	LAC-	12.045	23.2879
		repeat 2		13.7506	23.9586
		repeat 3		12.1801	27.3984
		repeat 1	LAC+	12.1534	22.7668
		repeat 2		14.2904	24.2216
		repeat 3		13.3274	22.8287
		Cq mean avg - 3 replicates
				internal	rho
			LAC-	12.6586	24.8817
			LAC+	13.2571	23.2724
		dCq = Cq(tar) - Cq(ref)
				internal	rho
			LAC-	-12.2231	0
			LAC+	-10.0153	0
		dCqexpression = 2-dCQ
				internal	rho
			LAC-	4780.99	1
			LAC+	1034.92	1
		ddCq
				internal
			LAC-	1
			LAC+	0.216465
Fig 6D - RTPCR of LAC* plus/minus mupirocin
		Cq mean		5'	internal	3'	rho
		repeat 1	LAC-	19.9565	12.045	25.0455	23.2879
		repeat 2		22.1394	13.7506	28.0718	23.9586
		repeat 3		21.8232	12.1801	26.7252	27.3984
				21.3063	12.6586	26.6142	24.8817
		repeat 1	LAC+	20.362	12.1534	25.4581	22.7668
		repeat 2		22.0928	14.2904	25.9874	24.2216
		repeat 3		20.7129	13.3274	25.1562	22.8287
				21.0559	13.2571	25.5339	23.2724
		Cq mean avg - 3 replicates
				5'	internal	3'	rho
			LAC-	21.3063	12.6586	26.6142	24.8817
			LAC+	21.0559	13.2571	25.5339	23.2724
		dCq = Cq(tar) - Cq(ref)
				5'	internal	3'	rho
			LAC-	-3.57533	-12.2231	1.73251	2.07027e-06
			LAC+	-2.21647	-10.0153	2.26151	-3.37719e-07
		dCqexpression = 2-dCQ
				5'	internal	3'	rho
			LAC-	11.9201	4780.98	0.300928	0.999999
			LAC+	4.64754	1034.92	0.208553	1
		ddCq
				5'	internal	3'
			LAC-	0.00249324	1	6.29428e-05
			LAC+	0.00449073	1	0.000201517

## Sheet: Fig S1
Fig S1 - MICs					LAC*						dEra
			ug/ml	repeat 1	repeat 2	repeat 3	repeat 4			repeat 1	repeat 2	repeat 3	repeat 4
	Spectinomycin		250		3.39856	3.91858	4.95222			4.53431	3.51049	2.67185	3.15186
			125	1.56923	4.91455	6.0888	5.90791			4.54279	3.04354	2.37902	3.62942
			62.5	1.74388	36.6838	4.24351	21.2858			4.84379	2.60898	3.24588	3.4384
			31.25	62.5038	72.9674	72.5861	74.0226			5.56643	3.53693	3.13163	3.91595
			15.625	83.5313	82.8826	80.1933	83.927			55.8251	68.5373	39.5102	54.0592
			7.8125	93.2831	91.0256	90.7334	92.5282			78.0629	78.6755	71.5068	77.3639
			3.90625	95.0745	94.3552	94.7885	93.6577			87.6119	87.3028	77.4223	79.9427
			1.95312	97.5915	97.0189	96.3142	98.6099			91.6769	92.6697	84.4044	87.6791
			0.976562	95.4906	96.0768	97.8941	98.9574			96.3812	94.1613	88.7822	92.9322
			0.488281	100.066	98.7763	97.4272	97.9149			97.5468	96.2921	91.0589	94.9379
			0.244141	100.582	97.9948	98.0126	99.7394			98.1256	96.8851	93.4569	97.5167
			0	100	100	100	100			100	100	100	100
					LAC*						dEra
			ug/ml	repeat 1	repeat 2	repeat 3	repeat 4			repeat 1	repeat 2	repeat 3	repeat 4
	Chloramphenicol		64	1.0317	1.8189	2.87135	6.28349			4.00909	1.4742	2.33829	4.83309
			32	1.1644	2.07101	2.69682	6.806			4.19723	1.74238	2.37513	5.05377
			16	1.22733	3.63235	4.06153	6.9731			4.32287	2.25173	2.49531	7.09058
			8	5.25361	9.36475	16.8781	27.4703			5.1018	8.80996	6.31571	8.72196
			4	74.3564	65.0648	55.7339	52.2013			29.5501	70.285	48.3734	70.0531
			2	83.256	91.8533	87.2947	77.9933			62.8592	79.666	74.3821	59.3924
			1	98.2851	99.3859	95.6734	103.743			86.1751	94.4338	89.6998	85.8868
			0.5	99.6932	100.085	96.401	103.764			97.6308	99.3997	94.5642	102.518
			0.25	101.019	99.8084	98.4367	105.563			99.9418	99.873	98.9589	106.999
			0.125	100	99.5662	100.867	101.629			100	99.4618	98.5632	104.439
			0	100	100	100	100			100	100	100	100

## Sheet: Fig S2
Fig S2A - Helicase with CshA and Era
		CshA						CshA & Era
		Time [min]	repeat 1	repeat 2	repeat 3	repeat 4		Time [min]	repeat 1	repeat 2	repeat 3
		0	30.6749	14.7394	11.1997	11.489		0	29.3969	7.58729	15.9011
		0.5	38.9799	26.4359	13.462	20.93		0.5	35.9118	12.3161	22.5425
		1	39.9492	36.0408	24.8049	28.0174		1	41.1057	19.8167	31.6792
		2	47.537	47.7438	30.8249	33.4565		2	51.6467	29.8543	36.3047
		5	65.1893	76.3924	51.1027	54.5276		5	47.6249	47.9985	51.697
		10		82.3794	52.0044	71.9036		10	50.5122	53.1042	65.1966
S2B - GTPase of Era and CshA		Time [min]	ribosomes only						Era						Era & CshA					CshA only
			repeat 1	repeat 2	repeat 3	repeat 4	repeat 5		repeat 1	repeat 2	repeat 3	repeat 4	repeat 5		repeat 1	repeat 2	repeat 3	repeat 4	repeat 5		repeat 1	repeat 2
		0	5.91389	8.07986	0.0886997	0.0283666	0.434308		6.17958	5.23257	0.0600187	0.0251374	0.276764		6.39817	3.15075	0.080152	0.0298869	0.147263		3.32656	0.0451557
		10	5.44041	2.77019	0.0493867	0.0292664	0.142878		23.6001	15.8558	8.77354	9.40182	12.9977		29.5129	15.2821	7.55238	8.49043	5.23548		7.64104	0.0615184
		20	5.10441	5.49258	0.0424684	0.0236586	0.164586		39.6306	40.4053	36.8531	40.0231	19.3908		46.3215	37.9377	27.8053	36.1741	20.4149		5.34527	0.12796
		30	8.87983	5.20944	0.0796529	0.0526912	0.263888		44.3127	38.6539	48.4957	60.0383	39.7591		53.6411	31.2712	38.3419	61.3653	39.043		2.91743	0.140944
		40	4.88663	2.38619	0.0438579	0.0438712	0.332107		48.1833	43.6001	61.8191	64.2358	49.3075		57.423	36.4635	41.2159	66.045	35.3729		2.73483	0.136319
		50	4.22333	4.89292	0.111536	0.149158	0.622108		49.8009	63.7255	75.3726	76.9778	59.6536		60.5297	52.1119	52.488	60.3781	41.747		6.07345	0.131855
		60	4.14282	3.39204	0.0845316	0.100831	0.727826		50.891	59.4503	79.1733	76.5038	65.6716		61.5868	48.2187	46.29	66.5169	43.172		10.6505	0.20139
S2C - GTPase of Era and YbeY		Time	ribosomes only						Era						Era & YbeY					YbeY only
			repeat 1	repeat 2	repeat 3	repeat 4	repeat 5		repeat 1	repeat 2	repeat 3	repeat 4	repeat 5		repeat 1	repeat 2	repeat 3	repeat 4	repeat 5		repeat 1	repeat 2
		0	5.91389	8.07986	0.0886997	0.0283666	0.434308		6.17958	5.23257	0.0600187	0.0251374	0.276764		6.62143	2.83766	0.0659768	0.0133394	0.178147		2.60945	0.0376501
		10	5.44041	2.77019	0.0493867	0.0292664	0.142878		23.6001	15.8558	8.77354	9.40182	12.9977		23.4254	17.6815	18.8285	15.6203	9.75807		5.34254	0.0311868
		20	5.10441	5.49258	0.0424684	0.0236586	0.164586		39.6306	40.4053	36.8531	40.0231	19.3908		44.4461	40.8693	49.8797	54.0014	20.9526		4.64663	0.0735973
		30	8.87983	5.20944	0.0796529	0.0526912	0.263888		44.3127	38.6539	48.4957	60.0383	39.7591		54.8065	29.0219	68.1112	75.8524	35.1159		2.57559	0.0434115
		40	4.88663	2.38619	0.0438579	0.0438712	0.332107		48.1833	43.6001	61.8191	64.2358	49.3075		60.2618	33.3393	78.5522	87.1142	45.8368		2.26164	0.0739265
		50	4.22333	4.89292	0.111536	0.149158	0.622108		49.8009	63.7255	75.3726	76.9778	59.6536		65.0268	50.2193	79.8138	90.5958	53.881		4.01905	0.0696894
		60	4.14282	3.39204	0.0845316	0.100831	0.727826		50.891	59.4503	79.1733	76.5038	65.6716		64.6006	46.8682	83.3952	89.0077	59.6056		7.75575	0.0551538

## Sheet: Fig S3
Fig S3 growth curves
S3A			LAC*				Δera				ΔcshA				Δera ΔcshA
			repeat 1	repeat 2	repeat 3		repeat 1	repeat 2	repeat 3		repeat 1	repeat 2	repeat 3		repeat 1	repeat 2	repeat 3
	37oC	0	0.05	0.05	0.05		0.05	0.05	0.05		0.05	0.05	0.05		0.05	0.05	0.05
		2	0.99	1.17	0.86		0.18	0.24	0.16		0.47	0.55	0.36		0.15	0.19	0.13
		4	4.3	4.3	4.4		1	1.1	0.98		2.9	2.5	2.9		0.64	0.61	0.52
		6	5.3	5.4	5.2		3.6	3.6	3.5		5.2	4.9	5		3	2.5	2.1
		8	5.7	6	5.5		4.8	5.2	5.7		5.7	5.8	6.1		4.8	4.8	4.5
		24	6.6	8.1	5.9		5.3	6.4	8.4		6.2	7.1	6.9		6.5	7.3	7.3
			LAC*				Δera				ΔcshA				Δera ΔcshA
			repeat 1	repeat 2	repeat 3		repeat 1	repeat 2	repeat 3		repeat 1	repeat 2	repeat 3		repeat 1	repeat 2	repeat 3
S3B	25oC	0	0.05	0.05	0.05		0.05	0.05	0.05		0.05	0.05	0.05		0.05	0.05	0.05
		2	0.12	0.15	0.12		0.08	0.09	0.08		0.08	0.09	0.08		0.07	0.09	0.07
		4	0.47	0.5	0.43		0.14	0.15	0.13		0.18	0.18	0.16		0.09	0.13	0.09
		6	1.9	1.5	1.5		0.24	0.28	0.21		0.46	0.36	0.34		0.12	0.19	0.13
		8	3.5	2.8	3		0.44	0.46	0.41		0.83	0.44	0.46		0.16	0.26	0.2
		24	7	7	7.6		3.9	4.1	3.5			0.53	0.48		0.59	0.35	0.52

## Sheet: Fig S4
Fig S4 - growth curves
				LAC* iTET				LAC* ΔrsgA iTET				LAC* ΔrsgA iTET-era				LAC* ΔrsgA iTET-rsgA
S4A			Time (h)	repeat 1	repeat 2	repeat 3		repeat 1	repeat 2	repeat 3		repeat 1	repeat 2	repeat 3		repeat 1	repeat 2	repeat 3
			0	0.05	0.05	0.05		0.05	0.05	0.05		0.05	0.05	0.05		0.05	0.05	0.05
			2	0.22	0.41	0.25		0.13	0.13	0.13		0.2	0.2	0.27		0.28	0.3	0.3
			4	2	3.1	3.1		0.36	0.47	0.31		1.3	1.8	2.5		1.8	2.1	1.8
			6	4	4.9	5.1		1.2	1.8	1.2		3.6	4	5.4		3.4	4.9	3.8
			8	5.8	6.5	5.2		2.9	3.7	3.3		5.6	6	6.3		5.8	5.7	5
S4B				LAC* iTET				LAC* Δera iTET				LAC* Δera iTET-rsgA
			Time (h)	repeat 1	repeat 2	repeat 3		repeat 1	repeat 2	repeat 3		repeat 1	repeat 2	repeat 3
			0	0.05	0.05	0.05		0.05	0.05	0.05		0.05	0.05	0.05
			2	0.49	0.57	0.51		0.15	0.19	0.13		0.13	0.19	0.14
			4	2.6	2.9	2.5		0.59	0.5	0.6		0.37	0.43	0.4
			6	4.7	5	4.4		1.9	2	1.9		0.93	1.6	0.88
			8	5.9	5.8	6.2		3.7	3.3	4.1		2.2	2.8	1.9
				LAC* iTET					LAC* Δera iTET					LAC* Δera iTET-era							LAC* Δera iTET-cshA
S4C			Time (h)	repeat 1	repeat 2	repeat 3	repeat 4		repeat 1	repeat 2	repeat 3	repeat 4		repeat 1	repeat 2	repeat 3	repeat 4		repeat 1	repeat 2	repeat 3	repeat 4
			0	0.05	0.05	0.05	0.05		0.05	0.05	0.05	0.05		0.05	0.05	0.05	0.05		0.05	0.05	0.05	0.05
			2	0.09	0.09		0.07		0.08	0.07		0.07		0.09	0.08		0.08		0.08	0.07		0.07
			4	0.22	0.19	0.16	0.15		0.13	0.1	0.08	0.1		0.16	0.16	0.12	0.18		0.1	0.09	0.09	0.1
			6	0.68	0.55	0.4	0.37		0.21	0.15	0.11	0.16		0.37	0.46	0.25	0.47		0.14	0.13	0.13	0.15
			8	2.3	1.8	1.2	0.97		0.41	0.24	0.18	0.27		1.2	1.1	0.44	0.83		0.21	0.21	0.21	0.23
			24	7.4		7.3	6.9		6.5		4.4	4.5		6.6		6.4	6.6		2.8		1.8	0.8
				LAC* iTET					LAC* ΔcshA iTET					LAC* ΔcshA iTET-cshA					LAC* ΔcshA iTET-era
S4D			Time (h)	repeat 1	repeat 2	repeat 3	repeat 4		repeat 1	repeat 2	repeat 3	repeat 4		repeat 1	repeat 2	repeat 3	repeat 4		repeat 1	repeat 2	repeat 3	repeat 4
			0	0.05	0.05	0.05	0.05		0.05	0.05	0.05	0.05		0.05	0.05	0.05	0.05		0.05	0.05	0.05	0.05
			2	0.09	0.09		0.07		0.09	0.08		0.07		0.1	0.1		0.08		0.09	0.08		0.06
			4	0.22	0.19	0.16	0.15		0.14	0.12	0.12	0.11		0.22	0.19	0.18	0.16		0.14	0.11	0.1	0.1
			6	0.68	0.55	0.4	0.37		0.26	0.19	0.2	0.17		0.57	0.46	0.39	0.37		0.25	0.15	0.16	0.15
			8	2.3	1.8	1.2	0.97		0.52	0.35	0.39	0.31		1.7	1.1	1	0.81		0.48	0.22	0.25	0.3
			24	7.4		7.3	6.9		2.1		2.8	2.2		6.8		7.9	6.9		1.7		1.5	2.4
S4E				LAC* iTET				LAC* Δera iTET				LAC* ΔcshA iTET				LAC* ΔcshA Δera iTET				LAC* ΔcshA Δera iTET-era
			Time (h)	repeat 1	repeat 2	repeat 3		repeat 1	repeat 2	repeat 3		repeat 1	repeat 2	repeat 3		repeat 1	repeat 2	repeat 3		repeat 1	repeat 2	repeat 3
			0	0.05	0.05	0.05		0.05	0.05	0.05		0.05	0.05	0.05		0.05		0.05		0.05	0.05	0.05
			2	0.59	0.64	0.76		0.15	0.18	0.19		0.19	0.22	0.28		0.12		0.15		0.21	0.22	0.33
			4	3.3	3.7	2.6		0.67	0.59	0.51		0.84	0.94	0.9		0.26		0.3		1.3	0.64	0.84
			6	5.2	5.1	5		1.9	1.8	1.9		2.2	2.1	2.3		0.61		0.71		3.2	1.8	2.2
			8	5.4	5.8	6		3.5	3.4	3.5		4.1	3.8	3.6		1.1		1.6		4.7	3.6	3.9
			24	6.7		8.5		6.4		7		8		7.9		7.1		8.4		7.3		8.9
S4F				LAC* iTET				LAC* Δera iTET				LAC* ΔcshA iTET				LAC* ΔcshA Δera iTET				LAC* ΔcshA Δera iTET-era
			Time (h)	repeat 1	repeat 2	repeat 3		repeat 1	repeat 2	repeat 3		repeat 1	repeat 2	repeat 3		repeat 1	repeat 2	repeat 3		repeat 1	repeat 2	repeat 3
			0	0.05	0.05	0.05		0.05	0.05	0.05		0.05	0.05	0.05		0.05	0.05	0.05		0.05	0.05	0.05
			2	0.11	0.14	0.13		0.1	0.07	0.1		0.09	0.1	0.11		0.08	0.08	0.09		0.1	0.1	0.12
			4	0.41	0.43	0.33		0.15	0.15	0.14		0.17	0.15	0.13		0.1	0.14	0.11		0.18	0.16	0.19
			6	1.2	1.5	1.2		0.22	0.26	0.23		0.29	0.28	0.31		0.16	0.21	0.12		0.36	0.21	0.33
			8	2.2	2.8	2		0.29	0.32	0.31		0.53	0.47	0.52		0.2	0.24	0.14		0.59	0.25	0.43
			24	6.4		6.7		0.78		1		1.6		3.2		0.18		0.17		2.2		1.9

[truncated: 1 more sheets: Fig S5]
